# Supplementary material for: Functional Analysis of M-Locus Protein Kinase Revealed a Novel Regulatory Mechanism of Self-Incompatibility in Brassica napus L
Source: Int J Mol Sci. 2019 Jul 5;20(13):3303. doi: 10.3390/ijms20133303 (PMC6651594; doi:10.3390/ijms20133303)
Supplement: Supplementary file 1 [file ijms-20-03303-s001.zip]

Archive with 6 entries (4 files):
- Supplementary/Supplementary Figures.docx
- Supplementary/Supplementary Tables/
- Supplementary/Supplementary Tables/Table. S1.docx
- Supplementary/Supplementary Tables/Table. S2.xlsx
- Supplementary/Supplementary Tables/~$Table S3.xlsx
- Supplementary/
