# Supplementary material for: Functional Analysis of M-Locus Protein Kinase Revealed a Novel Regulatory Mechanism of Self-Incompatibility in Brassica napus L
Source: Int J Mol Sci. 2019 Jul 5;20(13):3303. doi: 10.3390/ijms20133303 (PMC6651594; doi:10.3390/ijms20133303)
Supplement: Supplementary file 1 [file ijms-20-03303-s001.zip › Supplementary/Supplementary Tables/Table. S2.xlsx]

## Sheet: Sheet1
Table S1 Primers used in the study
Name	Sequence (5' → 3')	Remark
M4CDS-F	ATGGGGATTTGCTTGAGTGC	Cloning BnaMLPK
M4CDS-R	TCAGACAAACAGAGGCGAAG
BrMLPKf1-F	ATGGGGATTTGCTTGAGTGC	Cloning BnaMLPKf1
BrMLPKf1-R	TCAGACAAACAGAGGCGAAGC
BrMLPKf2-F	ATGGGTTTTGTGAAAAAAGTGC	Cloning BnaMLPKf2
BrMLPKf2-R	TCAGACAAACAGAGGCGAAGC
BnA3MLPK-RT-F	TAGATTTGGCCCTTGGCCG	Test expression of BnaA3.MLPK
BnA3MLPK-RT-R	CTCTAAACTTCCACAAGGCATG
BnC3MLPK-RT-F	ATCTAAACCGGGAACCGGA	Test expression of BnaC3.MLPK
BnC3MLPK-RT-R	TTGGGGAGGCTTTCTCATC
BnA4MLPK-RT-F	GATTGAAAGTTGCACTTGGC	Test expression of BnaA4.MLPK
BnA4MLPK-RT-R	CAAAATCAGAAAGCTTGGGG
BnC4MLPK-RT-F	TGATGAGCAATCTCTCACTGCG	Test expression of BnaC4.MLPK
BnC4MLPK-RT-R	GCTCATCCTCTAAACAATAACCG
BnA3MLPKf1-RT-F	ATGGGGATTTGCTTGAGTGC	Test expression of BnaA3.MLPKf1
BnA3MLPKf1-RT-R	TTGCAAGATCTCTCCTTCGG
BnA3MLPKf2-RT-F	ATGGGTTTTGTGAAAAAAGTGC	Test expression of BnaA3.MLPKf2
BnMLPKf2-RT-R	TTGCAAGATCTCTCCTTCGG
Cas9-F	GACATCGGCACCAACTCT	Test positive plants with Cas9
Cas9-R	GCTTCTTATCCTCTTCCACC
CM-F	GCTGAGAGTCCAAGTAACACAGGTAC	Test editing of BnaMLPK
CM-R	AAGACAATACTTCTGAATAAATGATTCTCTA
Inton3-L	TACTAAAGCAAATGGTCCCT	Test positive RNAi plants
M13(48)R	CACAGGAAACAGCTATGACCAT
BnSRK-RT-F	GAATGGCAAGGATCTTTGGACAA	Test expression of SRK
BnSRK-RT-R	TAGACCTTGACCTTCTTTCCAATTT
BnARC1-RT-F	AGATGTCTTCCTCCCTGTTGATA	Test expression of ARC1
BnARC1-RT-R	AGAAACGAATAGAGTCTGTTACGC
BnExo70A1 -RT-F	TCTCAGCTTGCATCCGTAAC	Test expression of Exo70A1
BnExo70A1 -RT-R	ATCATCGCCTAACAAATCCTT
BnTHL-1-RT-F	GCAGCCAAAGAATCCA	Test expression of THL1
BnTHL-1-RT-R	GGCAGCACCAACAACC
BnTHL-2-RT-F	ACAGCCAAACAATCCA	Test expression of THL2
BnTHL-2-RT-R	ACCAACGACCTTATCAA
BnGLO1-RT-F	GCTGATTTGGTGGAGTGGCC	Test expression of GLO1
BnGLO1-RT-R	CCTCATTCCAGTTCCTTCAG
BnActin-F	CTGGAATTGCTGACCGTATGAG	Reference of real-time PCR
BnActin-F	ATCTGTTGGAAAGTGCTGAGGG
